# Supplementary material for: Hydroponic Common-Bean Performance under Reduced N-Supply Level and Rhizobia Application
Source: Plants (Basel). 2023 Feb 1;12(3):646. doi: 10.3390/plants12030646 (PMC9920343; doi:10.3390/plants12030646)
Supplement: Supplementary file 1 [file plants-12-00646-s001.zip]

Archive with 1 entries (1 files):
- plants-2140643-supplementary.pdf
